# Supplementary material for: Further Evidence on Trace Element Imbalances in Haemodialysis Patients—Paired Analysis of Blood and Serum Samples
Source: Nutrients. 2023 Apr 15;15(8):1912. doi: 10.3390/nu15081912 (PMC10145991; doi:10.3390/nu15081912)
Supplement: Supplementary file 1 [file nutrients-15-01912-s001.zip]

Archive with 1 entries (1 files):
- nutrients-2243537-supplementary.pdf
